# Supplementary material for: Lactobacillus fermentum HY7302 Improves Dry Eye Symptoms in a Mouse Model of Benzalkonium Chloride-Induced Eye Dysfunction and Human Conjunctiva Epithelial Cells
Source: Int J Mol Sci. 2023 Jun 20;24(12):10378. doi: 10.3390/ijms241210378 (PMC10299454; doi:10.3390/ijms241210378)
Supplement: Supplementary file 1 [file ijms-24-10378-s001.zip]

Archive with 1 entries (1 files):
- ijms-2432852-supplementary.pdf
